# Supplementary material for: Specific Deficit in Implicit Motor Sequence Learning following Spinal Cord Injury
Source: PLoS One. 2016 Jun 29;11(6):e0158396. doi: 10.1371/journal.pone.0158396 (PMC4927174; doi:10.1371/journal.pone.0158396)
Supplement: S1 Dataset — (XLSX) [file pone.0158396.s001.xlsx]

## Sheet: גיליון1
subject	group	gender	age	education	hand	blockm1	blockm2	blockm3	blockm4	blockm5	blockm6	blockm7	blockm8	vucablery	matrix	RAVLT_TL	RAVLT_M	ROCFT	QIDS_SR	Generate	RAVLT1	RAVLT2	RAVLT3	RAVLT4	RAVLT5	RAVLT6	RAVLT7	RAVLT8
subject1	1	1	38	1	1	491.44	462.06	471.56	491.56	481.83	496.72	460.39	432.56	9	12	-0.06	-0.75	0.25	4	8	6	9	12	13	14	3	13	14
subject2	1	1	21	2	1	414.39	397.78	375.06	409.17	391.78	412.67	416.06	403.67	16	14	-0.6	2.1	0.64	8	5	6	10	12	13	12	6	6	7
subject3	1	1	38	2	1	598.06	565.22	623.94	613.56	676.78	668	596.39	425.56	6	6	-0.4	-0.75	-0.38	16	6	7	10	10	13	11	4	11	11
subject4	1	1	47	2	2	577.06	544.33	507.39	488.67	477.17	519.94	579.39	537.44	10	10	-0.57	0.39	1.1	10	9	7	8	10	11	13	5	13	11
subject5	1	1	22	1	1	447.72	420.17	455.72	448.78	475.83	435.72	619.44	471.39	9	17	-0.43	2.1	1.25	5	10	8	10	11	12	13	6	8	9
subject6	1	1	28	1	2	722.89	765.78	703.22	652.67	638.67	561.67	620	550.06		4	-2.88	0.98	-0.73	1	8	4	9	7	9	10	5	6	7
subject7	1	1	24	1	1	441.67	424.5	399.89	448.44	452.83	513	443.11	340.44	9	10	-1.9	1.18	-2.71	9	5	6	8	10	10	11	6	10	6
subject8	1	1	55	2	1	582.22	579.11	676.67	809.11	828.06	679.83	629.06	556.56	8	16	-2.03	1.49	0.52	9	10	6	8	4	10	11	2	6	6
subject9	1	2	51	2	1	596.44	554.33	529.33	563.83	569.06	554.94	471.89	431.33	7	14	2.09	-1.38	1.45	2	11	10	11	15	13	14	6	15	15
subject10	1	1	57	2	1	680.22	719.78	763.78	748.33	768.61	722.5	691.22	775.44	4
subject11	2	1	47	1	1	595	529.61	465.11	483.61	462.39	451.56	455.67	430.78	291.39	305.78	-2.09	1.04	-0.53	6	7	5	5	9	8	8	5	4	5
subject12	2	1	26	2	1	528.61	419.44	402.56	359.83	290.83	245	432.17	356.89	290.44	252.5	0.86	2.66	0.18	0	0	11	12	12	12	15	6	13	9
subject13	2	1	42	2	1	531.33	559.39	477.56	493.44	558.44	537.44	518.17	506.89	355.22	375.94	-0.57	1.67	1.11	5	6	7	8	10	11	13	7	8	9
subject14	2	1	48	2	2	574.39	507.22	456.89	431.06	442.22	429	481.78	434.72	465.22	466.28	-1.55	1.68	2.15	3	10	5	7	10	7	11	3	8	7
subject15	2	1	21	1	1	369.28	355.11	326	265.06	243.89	178.5	376.72	272.78	236.67	198.5	0.48	-0.8	1.4	3	4	8	11	12	15	14	7	15	14
subject16	2	1	25	1	2	604	547.11	544.67	536.83	425.67	443.5	519	469.61	362.61	426.94	-4.03	-1.83	-1.34	10	4	2	6	7	7	10	7	10	12
subject17	2	1	23	1	1	495.72	441.44	443.44	411.06	422.39	454.06	428.22	416.22	307.06	307.94	-0.76	0.97	1.55	3	9	7	9	11	12	13	7	12	10
subject18	2	1	56	2	1	811.67	668.22	695.22	707.39	686.89	657.61	665.5	617.06	428.17	457.78	0.03	1.01	0.73	6	10	6	9	11	12	13	6	11	9
subject19	2	2	59	2	1	617.83	562.17	625.39	630.5	637.72	583.67	601.83	544.28	378.61	368.94	-0.7	-0.13	1.02	6	8	6	8	9	11	10	5	10	9
subject20	2	1	55	2	1	600.89	575.83	609.83	649.28	629.33	620.94	610.22	538.83	346.5	425.39	0.37	-0.91	0.44	4	11	7	9	11	13	13	4	11	13
